# Supplementary material for: Partitioning of Persistent Organic Pollutants between Adipose Tissue and Serum in Human Studies
Source: Toxics. 2022 Dec 31;11(1):41. doi: 10.3390/toxics11010041 (PMC9866963; doi:10.3390/toxics11010041)
Supplement: Supplementary file 1 [file toxics-11-00041-s001.zip]

Archive with 1 entries (1 files):
- toxics-2104705-supplementary.pdf
